# Supplementary material for: Use of an inertial sensor and a force platform to assess static balance in participants affected by multibacillary leprosy
Source: PLoS Negl Trop Dis. 2024 Oct 7;18(10):e0012537. doi: 10.1371/journal.pntd.0012537 (PMC11486354; doi:10.1371/journal.pntd.0012537)
Supplement: S1 Dataset — The parameters include Time Domain, Anterior-Posterior, Medial-Lateral, and Area measurements, with eyes open and closed for both groups. It provides comparative data on stability across different conditions. (XLSX) [file pntd.0012537.s001.xlsx]

## Sheet: Sensor
TD OE C	TD OE H	TD CE C	TD CE H	AP OE C	AP OE H	AP CE C	AP CE H	ML OE C	ML OE H	ML CE C	ML CE H	AREA OE C	AREA OE H	AREA CE C	AREA CE H
5.5954	6.1585	7.6946	4.2526	0.00127	0.0018506	0.001539	0.0014796	0.0016465	0.0019536	0.002422	0.000753	3.5496e-05	6.2634e-05	6.6156e-05	1.9424e-05
6.0144	8.0227	4.9056	33.024	0.001594	0.0030824	0.001038	0.023941	0.0016672	0.0020707	0.001661	0.010888	4.5132e-05	0.00013587	3.0151e-05	0.0046854
4.4087	20.188	4.4423	5.1884	0.001285	0.014	0.001059	0.0018885	0.0011018	0.0039595	0.001327	0.000842	2.6461e-05	0.00012587	2.6258e-05	2.8688e-05
5.9217	19.603	7.8396	11.961	0.00123	0.0098549	0.001608	0.003009	0.0018889	0.0043716	0.002732	0.003445	3.807e-05	0.000111587	7.3528e-05	0.00019491
6.8049	4.6206	6.0059	4.566	0.001863	0.0014246	0.00169	0.0012643	0.0019485	0.0009605	0.001484	0.001201	6.741e-06	2.5251e-05	4.6499e-05	2.8123e-05
10.123	4.7596	6.5046	7.5696	0.003893	0.0017436	0.001984	0.0025058	0.002773	0.0008422	0.00178	0.001934	0.00019204	2.685e-05	6.4647e-05	8.7204e-05
3.1343	3.0995	3.6301	3.248	0.000905	0.0009678	0.001027	0.0008736	0.0007324	0.000658	0.001035	0.00087	1.2157e-05	1.1978e-05	1.92e-05	1.4145e-05
3.3114	3.7252	3.827	6.1278	0.000887	0.0011606	0.001033	0.0018735	0.0009424	0.0008326	0.000989	0.001426	1.5513e-05	1.794e-05	1.9123e-05	5.0035e-05
4.4707	5.0226	6.5931	8.3448	0.001467	0.0015597	0.002148	0.0027028	0.0009074	0.001181	0.001404	0.001877	2.4143e-05	3.3415e-05	5.6532e-05	9.0222e-05
3.9459	4.826	3.7877	4.2718	0.001289	0.0018993	0.001331	0.0015133	0.0007915	0.0009305	0.000663	0.000827	1.8823e-05	3.2806e-05	1.6533e-05	2.2527e-05
7.674	6.6433	8.1833	6.2664	0.001998	0.0019688	0.002092	0.0018864	0.0021704	0.0015667	0.00223	0.001592	7.9394e-05	5.7889e-05	8.762e-06	5.5905e-05
6.209	8.3782	6.0296	9.9988	0.002058	0.0027787	0.001648	0.0032705	0.0013008	0.0017927	0.001621	0.002009	4.8499e-05	9.3246e-05	4.6116e-05	0.00011884
3.1379	5.2706	3.4672	5.212	0.001085	0.0017704	0.001135	0.0016309	0.0005359	0.0009993	0.000625	0.001245	1.0921e-05	3.2988e-05	1.299e-05	3.8143e-05
4.613	3.5368	5.7258	3.0555	0.001225	0.0012219	0.001998	0.0009597	0.001369	0.0005874	0.001522	0.000631	3.1421e-05	1.2828e-05	5.681e-05	1.0837e-05
6.3805	6.9082	5.6157	8.8705	0.001726	0.0019163	0.001639	0.0021794	0.0017214	0.0017835	0.001253	0.002517	5.4462e-05	5.3864e-05	3.7796e-05	0.00010282
3.8497	10.184	4.621	8.9593	0.001136	0.0046603	0.001399	0.0032719	0.0009672	0.0023426	0.001254	0.001402	1.9488e-05	3.1806e-05	2.666e-05	8.5583e-05
4.0183	7.3145	4.1006	54.042	0.001178	0.039707	0.001328	0.033148	0.0009864	0.077551	0.000872	0.023345	2.1713e-05	3.5806e-05	2.168e-05	0.013362
4.0146	7.3348	3.3109	11.726	0.000981	0.0023472	0.000753	0.0054099	0.0012449	0.0016089	0.001018	0.003361	2.0052e-05	7.0713e-05	1.4044e-05	3.3148e-05
4.7731	7.0185	4.8343	9.3703	0.001376	0.0023191	0.001307	0.0034024	0.0012989	0.0013341	0.00125	0.001401	3.3369e-05	5.7607e-05	3.0576e-05	8.8739e-05
4.9161	11.357	4.0085	6.4718	0.001689	0.0047859	0.001091	0.0024729	0.0008639	0.0009425	0.001092	0.001163	2.7304e-05	8.4057e-05	2.2346e-05	5.2306e-05
4.9692	14.473	3.6675	8.4239	0.001371	0.0034517	0.001086	0.0041708	0.0012385	0.0063929	0.000896	0.001897	3.129e-05	3.3992e-05	1.6989e-05	9.6778e-05
5.0602	4.9073	5.4978	4.8526	0.001272	0.0015252	0.001307	0.0013516	0.0014368	0.0011272	0.001662	0.00122	3.4342e-05	3.1992e-05	3.8535e-05	3.0559e-05
4.8968	8.1036	5.6956	10.306	0.001353	0.0020277	0.001456	0.0026402	0.001358	0.0022315	0.001585	0.002777	3.4049e-05	8.4001e-05	4.3136e-05	0.00013406
0.49192	4.4155	0.62775	4.4136	0.000706	0.0015355	0.001376	0.0012151	0.0012747	0.0008975	0.001249	0.001321	1.6074e-05	2.2567e-05	3.1103e-05	2.975e-05
4.0185	3.9649	5.0195	6.6621	0.00106	0.0012938	0.001647	0.0026032	0.0010801	0.0008578	0.001017	0.000852	2.0894e-05	2.0026e-05	2.7234e-05	4.1521e-05
3.8568	4.6695	3.777	4.8018	0.001047	0.0013244	0.000832	0.0015453	0.0010817	0.0014478	0.001178	0.001041	1.9456e-05	3.352e-05	1.836e-06	2.9941e-05
4.4193	7.2905	5.8586	9.9573	0.001246	0.0017379	0.002163	0.002225	0.0012285	0.0024329	0.001239	0.003105	2.8612e-05	7.6834e-05	5.0365e-05	0.00012333
8.1726	3.8401	6.5201	4.4769	0.002573	0.0013622	0.001552	0.0015588	0.0021596	0.0006243	0.001886	0.000718	9.7338e-05	1.5471e-05	5.4448e-05	2.041e-05
3.7289	6.8102	3.8737	6.1478	0.001233	0.0023716	0.00104	0.0017072	0.0006778	0.0015534	0.001044	0.001864	1.5654e-05	6.2135e-05	2.0354e-05	5.9042e-05
6.4495	6.1278	7.1386	4.2077	0.001979	0.0014288	0.00229	0.0011419	0.0014757	0.0022133	0.001635	0.001074	5.371e-05	5.5513e-05	6.9713e-05	2.2807e-05
OE	Open Eyes
CE	Closed Eyes
H	Leprosy
C	Control
TD	Total Displacement/ acceleration
AP	Anterposterior displacement/ acceleration
ML	Medio-lateral displacement/ acceleration
AREA	Area

## Sheet: Platform
TD OEC	TD OE H	TD CE C	TD CE H	AP OE C	AP OE H	AP CE C	AP CE H	ML OE C	ML OE H	ML CE C	ML CE H	AREA OE C	AREA OE H	AREA CE C	AREA CE H
958.89	902.88	1304.9	795.17	0.36345	0.35903	0.49976	0.30128	0.1307	0.096358	0.13961	0.098032	0.65276	0.6475	1.0211	0.50058
635.77	545.38	558.67	827.02	0.23763	0.18856	0.22159	0.30309	0.091874	0.10813	0.079682	0.12862	0.36571	0.38016	0.29799	0.73208
439.79	2388.1	560.07	592.11	0.16533	0.44759	0.21415	0.19035	0.070833	1.6719	0.066491	0.13744	0.22009	0.37016	0.25976	0.48722
643.72	2000.2	918.78	1661.5	0.24342	0.51916	0.34678	0.60063	0.083866	0.79596	0.14097	0.26346	0.36162	7.643	0.90363	2.9505
514.15	806.67	962.55	687.92	0.19188	0.30436	0.35396	0.28313	0.072071	0.092897	0.17332	0.090352	0.25592	0.51452	1.05	0.46687
1021.1	638.56	923.1	1112.1	0.35018	0.23504	0.40133	0.29949	0.1688	0.11809	0.10377	0.30961	1.0963	0.50411	0.77045	1.7341
564.92	409.42	522.11	447.53	0.2148	0.14687	0.19895	0.17345	0.063329	0.0696	0.062355	0.050796	0.23102	0.18757	0.23125	0.16571
377.92	635.95	485.09	1161	0.13392	0.2394	0.17437	0.43063	0.07149	0.06746	0.077168	0.12469	0.17986	0.29747	0.24797	1.0082
467.96	911.36	975.53	1576.3	0.15234	0.31873	0.34846	0.58135	0.095627	0.18472	0.1815	0.23588	0.26629	1.0705	1.1548	2.4961
447.11	715.82	786.91	854.71	0.16287	0.22913	0.32482	0.28681	0.063552	0.15057	0.067213	0.19621	0.19363	0.59392	0.39657	0.9915
683.13	1126.1	862.33	972.71	0.26135	0.36163	0.28947	0.34656	0.083628	0.24247	0.14958	0.1781	0.40746	1.6245	0.79531	1.1174
577.17	897.41	873.46	1228.3	0.20116	0.21007	0.32584	0.34206	0.10002	0.27974	0.14063	0.31507	0.37879	1.0543	0.83267	1.6926
598.63	620.84	499.6	1030.9	0.20004	0.22441	0.17298	0.39064	0.10216	0.10724	0.085742	0.16149	0.38201	0.41832	0.27307	0.96503
702.38	660	662.49	742.9	0.28012	0.25903	0.23998	0.28559	0.10895	0.068513	0.1029	0.073371	0.57099	0.32226	0.4396	0.36096
582.38	528.78	735.83	1009.9	0.23808	0.18103	0.26877	0.39612	0.084737	0.099915	0.10431	0.11334	0.37022	0.33956	0.51818	0.84398
542.62	1549.7	750.87	1561.9	0.18242	0.45328	0.27811	0.4971	0.092816	0.44009	0.08847	0.32487	0.28183	3.7148	0.46132	3.0267
779.59	547.62	877.23	776.37	0.28703	0.19135	0.32781	0.29273	0.09864	0.090596	0.12784	0.11768	0.49631	0.32014	0.67845	0.64543
541.82	872.6	1170.5	1784.4	0.20919	0.29377	0.46831	0.60304	0.070851	0.17955	0.1614	0.62887	0.27441	0.95576	1.4063	7.0963
591.55	1286.7	542.23	1375.9	0.22967	0.36301	0.21191	0.40576	0.064133	0.31409	0.065664	0.3245	0.26108	2.1367	0.262	2.4628
650.08	1381.7	597.96	1300	0.20444	0.31899	0.2415	0.45618	0.14615	0.43685	0.074134	0.25763	0.5196	2.3311	0.32537	2.1845
1051.3	617.67	903.31	885.56	0.1598	0.21847	0.3657	0.38409	0.1305	0.1031	0.08165	0.11705	1.0182	0.42291	0.55485	0.81879
999.57	772.15	978.95	1106.9	0.39114	0.2715	0.37371	0.44736	0.11014	0.10992	0.13597	0.090823	0.80665	0.54329	0.89482	0.76295
807.04	791.41	967.01	1052	0.27716	0.27664	0.36046	0.3597	0.15059	0.13153	0.12275	0.18859	0.75181	0.67257	0.83232	1.2706
515.68	517.65	523.64	573.9	0.18869	0.18923	0.19943	0.22325	0.065918	0.090445	0.077461	0.061514	0.22882	0.30717	0.28406	0.25616
560.92	1004.5	651.99	1457	0.21009	0.36519	0.23175	0.40355	0.079491	0.1601	0.10612	0.35589	0.3127	1.0997	0.40855	2.6977
476.68	611.58	441.62	765.2	0.18454	0.21931	0.17366	0.26976	0.06732	0.089831	0.042967	0.14631	0.23366	0.36005	0.1387	0.71389
617.04	1209	868.73	1690.5	0.22715	0.50883	0.29652	0.69128	0.1034	0.16184	0.15313	0.16564	0.41595	1.494	0.79464	2.1459
660.13	484.81	625.79	687.91	0.23181	0.18733	0.22126	0.25959	0.11995	0.068314	0.1059	0.095571	0.52017	0.22162	0.42063	0.41193
378.65	501.01	385.28	758.97	0.14015	0.14688	0.14235	0.22317	0.058664	0.11385	0.049865	0.18467	0.15449	0.31364	0.1248	0.75977
588.2	597.62	749.45	891.72	0.20043	0.20115	0.27807	0.30434	0.094278	0.11908	0.11592	0.15471	0.35382	0.45057	0.57814	0.88327
OE	Open Eyes
CE	Closed Eyes
H	Leprosy
C	Control
TD	Total Displacement/ acceleration
AP	Anterposterior displacement/ acceleration
ML	Medio-lateral displacement/ acceleration
AREA	Area
